# Supplementary material for: Silencing an ATP-Dependent Caseinolytic Protease Proteolytic Subunit Gene Enhances the Resistance of Rice to Nilaparvata lugens
Source: Int J Mol Sci. 2024 Mar 26;25(7):3699. doi: 10.3390/ijms25073699 (PMC11011769; doi:10.3390/ijms25073699)
Supplement: Supplementary file 1 [file ijms-25-03699-s001.zip]

Archive with 2 entries (2 files):
- ijms-ClpP6-SI figures-0228.pdf
- ijms-ClpP6-SI tables-0228.xlsx
